# Supplementary material for: Safety and efficacy of convalescent plasma for severe COVID-19: a randomized, single blinded, parallel, controlled clinical study
Source: BMC Infect Dis. 2022 Jun 27;22:575. doi: 10.1186/s12879-022-07560-7 (PMC9235185; doi:10.1186/s12879-022-07560-7)
Supplement: Supplementary file 1 — Additional file 1. Lineages and mutations of interest in the studied population. [file 12879_2022_7560_MOESM1_ESM.xlsx]

## Sheet: Hoja1
A. Identification of lineages in the studied population
Lineages	Number of genomes	Percentage
B.1	18	41.8605
B.1.111	10	23.2558
B.1.177.73	1	2.32558
B.1.420	11	25.5814
B.1.465	1	2.32558
P.1	2	4.65116
Total	43	100
B. Identification of mutationt of interest in the studied population
Mutations of interest	Count	Percentage
E484K	1	2.32558
N501Y	1	2.32558
D614G	43	100
Q677H	1	2.32558
del: 26158:4	1	2.32558
